# Supplementary material for: Differences in right ventricular function and response to targeted therapy between patients with IPAH and PAH-CHD
Source: Front Pharmacol. 2023 Feb 13;14:1124746. doi: 10.3389/fphar.2023.1124746 (PMC9968930; doi:10.3389/fphar.2023.1124746)
Supplement: Supplementary file 3 [file Table1.XLSX]

## Sheet: Sheet1
Sex	age	WHO FC	6MWD	death	time		SaO2	HR	NT-ProBNP	EF	TRV	PASP	TAPSE	RVFAC	PE	TAPSE/PASP	change rate TAPSE	change rate RVFAC	change rate tapse/pasp	mpap	mrvp	mrap	pawp	QP	QS	CI	QP/QS	PVR	SvO2
0	25	2	484	0	124	124	96	85	144	60	4.74	100	18	32	0	0.18	0.17	0.19	3.89	50	37	12	6	7.2	4.2	4.77	1.71	6.11	63
0	46	2	447	0	92	92	99	86	2038	72	3.6	58	17	30	0	0.29	0.29	0.27	3	54	37	10	6	6.1	3.7	4.04	1.65	7.87	69
0	27	2	433	0	79	79	98	110	325	62	5.3	110	16	32	0	0.15	0.19	0.09	3.53	64	41	7	5	6.73	3.14	4.81	2.14	8.77	71
0	25	2	470	0	80	80	97	101	713	67	4.8	102	18	31	0	0.18	0.06	0.06	2.89	67	48	12	8	9.61	4.62	6.72	2.08	6.14	72
0	26	2	495	0	107	107	97	82	995	60	3.45	58	16	33	0	0.28	0.25	0.12	4.96	47	35	4	9	5.66	4.52	3.82	1.25	6.71	70
1	37	1	500	0	112	112	98	73	56	60	3.7	65	18	29	0	0.28	0.06	0.14	1.71	46	33	11	9	6.1	3.48	3.28	1.75	6.07	61
0	42	3	395	0	93	93	96	63	309	60	4.66	97	15	30	0	0.15	0.27	0.1	9.53	50	27	9	8	6.01	3.94	4.32	1.53	6.99	71
0	27	2	457	0	112	112	99	80	77	71	5.06	105	17	34	0	0.16	0.18	0.06	11.5	55	40	7	8	7.8	6	5.91	1.3	6.03	65
0	46	2	483	0	57	57	97	75	652	62	4	72	17	33	0	0.24	0.18	-0.03	3.63	51	36	8	5	6.15	4.27	4.84	1.44	7.48	72
0	30	2	474	0	62	62	97	85	388	63	5	110	17	32	0	0.15	0.24	0.16	6.4	51	34	0	5	6.12	4.76	3.56	1.29	7.52	68
0	23	2	455	0	59	59	98	90	384	69	4.7	100	12	32	0	0.12	0.42	0.09	4.92	63	46	9	10	5.58	3.63	3.93	1.54	9.5	69
0	16	3	402	0	56	56	98	70	181	60	4.7	100	13.2	26	0	0.13	0.14	0.46	3.15	50	37	7	6	6.94	4.11	4.99	1.69	6.34	73
1	25	2	433	0	59	59	97	100	350	56	3.8	67	14	30	0	0.21	0.14	0.13	3.24	65	45	18	6	8.3	3.69	5.5	2.25	7.11	70
1	29	1	489	0	50	50	97	71	1316	65	4.6	96	17	37	0	0.18	0.18	-0.05	6.39	55	31	7	8	7.48	3.11	4.53	2.41	6.28	59
0	48	2	435	0	69	69	96	83	700	71	4.3	83	14	28	0	0.17	0.29	0.29	3.82	57	39	8	9	6.63	4.3	4.42	1.54	7.24	63
0	24	2	480	0	64	64	98	65	3483	69	4.1	70	14	33	0	0.2	0.14	0.3	2.2	53	37	17	7	7.17	3.33	4.29	2.15	6.42	56
1	40	2	465	0	65	65	97	86	1376	50	5.2	107	16	32	0	0.15	0.19	0.13	7.47	56	33	6	7	6.86	4.66	4.76	1.47	7.14	70
0	18	2	448	0	82	82	95	91	515	65	4.6	102	13	30	0	0.13	0.23	0.5	3.77	75	58	11	5	8.02	3.38	6.63	2.37	8.73	70
0	31	3	365	0	71	71	96	105	3825	37	5.06	105	8	26	0	0.08	1.13	0.31	8.25	70	34	6	9	8	7	6.15	1.14	7.63	75
0	46	3	385	0	73	73	96	93	1196	53	5	106	13	33	0	0.12	0.15	0.36	4.92	90	58	10	9	7.89	2.72	5.76	2.9	10.27	61
0	36	2	434	0	58	58	97	73	3814	35	5.6	130	17	29	0	0.13	0.24	0.21	3.62	69	73	16	7	8.66	2.97	6.32	2.92	7.16	55
0	22	3	395	0	54	54	96	65	53	69	5	105	11	28	0	0.1	0.55	0.18	12.1	87	45	7	13	3.38	3.07	2.27	1.1	21.89	62
1	50	2	470	0	71	71	96	69	44	69	3.5	57	16	30	0	0.28	0.38	0.13	2.93	79	16	10	6	8.91	6.36	5.43	1.4	8.19	70
0	65	2	415	0	47	47	95	77	5049	54	4.7	98	18	30	0	0.18	0.17	0.1	3	40	34	12	5	5.7	3.45	4.07	1.65	6.14	67
0	21	2	468	0	48	48	98	103	394	60	3.9	72	18	30	0	0.25	0.11	0.2	1.96	52	31	6	7	6.76	3.16	5.01	2.14	6.66	65
0	21	1	515	0	53	53	96	94	1200	66	3.6	63	14	31	0	0.22	0.5	0.45	3.77	51	36	10	5	6.53	6.15	4.8	1.06	7.04	80
0	42	2	434	0	49	49	95	82	473	62	4	64	11	25	0	0.17	0.64	0.32	6.59	88	57	10	12	2.7	2.7	1.97	1	28.15	63
1	29	3	397	0	111	111	92	75	965	66	4.67	97	16	28	0	0.16	0.25	0.21	5.56	71	45	14	11	5.4	2.1	3.78	2.57	11.11	72
0	23	3	406	0	50	50	96	116	491	74	5	105	14	30	0	0.13	0.07	0.2	5.38	56	36	4	5	4.15	3.11	2.75	1.33	12.29	63
0	23	3	388	0	43	43	97	66	5693	50	5.5	95	12	29	0	0.13	0.33	0.14	3.92	76	42	9	8	4.81	1.86	3.62	2.59	14.14	42
0	23	2	477	0	42	42	98	80	162	70	3.6	60	16	30	0	0.27	0.19	0.2	2.7	47	27	1	9	6	4.84	4.08	1.24	6.33	65
0	45	2	455	0	45	45	96	94	140	82	4.1	80	22	38	1	0.28	0.23	0.29	3.61	44	33	2	5	6.08	4.43	4.03	1.37	6.41	74
1	54	3	398	0	56	56	97	68	333	64	4.4	85	12	31	0	0.14	0.17	0.35	3.57	50	36	7	6	4.8	3.5	3.1	1.37	9.17	67
0	46	3	404	0	64	64	99	77	874	64	4.2	86	18	36	0	0.21	0	0.19	1.95	45	35	10	8	6.1	4.94	4.39	1.23	6.07	81
0	27	2	464	0	44	44	97	81	100	60	4.2	82	15	34	0	0.18	0.13	0.06	2.78	56	35	12	10	4.75	2.37	3.21	2	9.68	66
0	22	1	487	0	104	104	97	118	796	70	4.05	75	18	32	0	0.24	0.28	0.22	3.58	47	27	5	5	5.82	2.92	4.62	1.99	7.22	65
0	18	3	395	0	96	96	85	101	532	55	4.1	74	14	33	0	0.19	-0.14	-0.09	-0.32	62	41	8	12	2.6	2.9	1.88	0.9	19.23	63
0	20	3	370	0	52	52	90	70	14	62	3.2	50	13	31	0	0.26	0.15	0.1	1.31	76	41	6	13	2.93	2.39	2.22	1.23	21.5	45
0	23	2	425	0	68	68	96	60	886	60	4.2	84	14	28	0	0.17	0.21	-0.14	0.06	54	40	12	10	4.21	2.53	2.88	1.66	10.45	56
0	26	3	382	0	59	59	96	89	2836	75	5.1	112	13	24	1	0.12	0.23	0.42	0.25	70	47	2	7	6.51	4.15	4.79	1.57	9.68	73
0	25	2	495	0	82	82	95	92	1119	83	4.3	77	18	35	0	0.23	0.17	0.09	0.65	56	38	12	8	6.08	3.14	4.47	1.94	7.89	65
1	28	3	370	0	50	50	93	95	169	58	4.7	104	14	34	0	0.13	0.21	0.06	0.31	76	43	6	12	3.33	3.31	2.27	1.01	19.22	56
0	30	2	435	0	65	65	95	65	1090	66	3.8	68	17	32	0	0.25	0.18	0.19	0.28	63	47	14	5	7.76	3.26	4.91	2.38	7.47	55
0	30	3	385	0	75	75	95	72	6872	54	5.7	145	14	24	1	0.1	0.07	0.17	0.3	54	39	14	6	7.19	3.49	5.37	2.06	6.68	65
0	30	3	387	0	72	72	86	105	389	60	5.1	109	10	24	0	0.09	0.4	0.25	1	82	52	9	13	4.04	3.8	2.73	1.06	17.08	55
0	30	3	404	0	50	50	93	89	819	76	4.8	101	15	30	0	0.15	0.13	0.07	0.13	57	35	7	12	3.05	5.42	2.35	0.56	14.75	66
0	27	3	356	0	108	108	90	82	95	55	3.5	80	11	34	0	0.14	-0.27	-0.24	-0.21	83	52	9	10	5.68	8.55	4.21	0.66	12.85	74
0	31	3	383	0	60	60	97	75	1120	74	5	110	13	30	0	0.12	0.15	0.23	0.58	69	47	13	11	7.46	4.68	4.55	1.59	7.77	70
1	32	3	400	0	52	52	94	86	51	68	4	58	12	32	0	0.21	0.33	0.22	-0.24	78	53	8	14	2.86	2.45	1.88	1.17	22.38	54
0	33	2	435	0	55	55	94	86	1051	30	4.6	94	15	21	0	0.16	0.53	0.24	0.5	72	60	10	9	3.9	2.22	2.81	1.76	16.15	46
0	34	3	386	0	71	71	92	89	3190	62	2.9	43	12	27	0	0.28	0.42	0.19	0.61	91	57	21	8	6.04	3.95	4.22	1.53	13.74	65
1	35	2	445	0	64	64	93	84	22	60	3.5	51	16	24	0	0.31	0.25	0.75	1.58	84	58	14	7	4.14	5.25	2.57	0.79	18.6	73
0	36	2	460	0	51	51	98	68	178	68	4.2	82	17	37	0	0.21	0.29	0.14	0.14	50	35	10	5	6.66	3.97	4.32	1.68	6.76	60
0	32	3	324	0	115	115	81	105	211	65	4	140	12	35	0	0.09	0.25	-0.06	0.11	100	57	6	13	2.47	1.78	1.96	1.39	35.22	45
1	37	3	363	0	58	58	92.5	95	232	60	5	110	14	35	0	0.13	0.14	0.29	1.23	84	42	10	5	5.04	2.99	3.68	1.69	15.67	61
0	37	2	431	0	55	55	94	90	180	60	4.7	98	17	40	0	0.17	0.29	0.25	0.24	74	47	4	12	2.95	2.77	2.2	1.06	21.02	54
0	37	3	305	0	59	59	80	78	11240	53	4	79	12	24	0	0.15	0.67	-0.13	1.07	70	53	16	6	4.04	3.41	2.89	1.18	15.84	53
1	38	3	386	0	58	58	93	80	465	55	3.5	80	13	30	0	0.16	0.31	0.17	0.5	62	38	12	9	3.28	5.35	1.95	0.61	16.16	64
0	33	2	420	0	132	132	94	84	3466	82	4.8	100	14	31	0	0.14	0.36	0.26	0.07	49	20	11	11	5.7	3.1	4.04	1.84	6.67	57
0	42	2	458	0	70	70	96	91	785	64	4	70	16	32	0	0.23	-0.06	0.09	0.35	45	34	12	7	5.4	2.4	4.95	2.25	7.04	65
0	43	2	463	0	56	56	95	76	311	59	4.8	102	14	29	0	0.14	0.57	0.31	2.21	42	29	3	5	4.8	3.61	3.22	1.33	7.71	67
1	44	3	380	0	69	69	90	89	714	68	5.2	130	13	32	0	0.1	0.15	0.09	0.2	98	59	18	11	3.64	4.26	2.21	0.85	23.9	59
0	46	2	445	0	60	60	98	77	200	59	5	106	16	30	0	0.15	-0.06	-0.13	-0.07	56	38	6	8	3.86	3.1	2.97	1.25	12.44	52
0	46	3	295	0	68	68	87	96	3521	52	5.5	130	12	31	0	0.09	-0.17	-0.19	0.11	83	73	15	10	4.76	5.64	3.66	0.84	15.34	63
1	46	4	195	0	54	54	89	98	6431	50	3.6	49	9	25	1	0.18	0.33	0.12	-0.11	79	74	11	5	8.26	2.93	5.26	2.82	8.96	41
0	14	3	376	0	40	40	91	92	153	65	4.7	90	13	31	0	0.14	0.23	0.26	1.14	89	55	10	8	3.97	3.87	2.96	1.03	20.4	58
1	18	2	431	0	39	39	96	107	147	62	3	52	19	42	0	0.37	-0.05	-0.1	-0.11	65	44	6	7	5.09	3.5	4.14	1.45	11.39	61
0	17	3	390	0	43	43	91	75	243	74	4.9	102	12	30	0	0.12	0.08	0.17	0.08	81	42	4	12	3.03	3.1	2.44	0.98	22.77	62
0	21	3	381	0	40	40	93	106	135	60	3.4	55	12	30	0	0.22	-0.08	0.03	-0.09	77	48	1	10	6.04	5.64	4.47	1.07	11.09	70
1	25	3	367	0	39	39	93	75	91	59	4.6	95	10	31	0	0.11	0.4	0.29	0.45	75	46	11	10	3.4	8.2	2.41	0.41	19.12	66
0	27	2	425	0	43	43	92	86	1664	55	4.1	78	17	24	0	0.22	0.24	0.58	0.23	57	51	11	8	6.2	4.2	4.49	1.48	7.9	70
0	18	3	353	0	132	132	95	78	191	70	4.1	79	13	30	0	0.16	0.15	0.13	0.13	69	43	12	10	3.36	3.63	2.42	0.93	17.56	60
0	28	2	438	0	44	44	94.5	53	251	59	5	110	15	31	0	0.14	0.2	0.16	1.36	66	46	4	8	6.46	5.4	4.46	1.2	8.98	61
0	27	3	401	0	67	67	95	75	207	63	4.9	103	19	34	0	0.18	0.11	0.12	-0.06	66	48	11	7	7.16	4.3	4.56	1.67	8.24	61
0	30	4	284	0	46	46	92.5	82	875	62	5.5	41	10	30	0	0.24	0.3	0.03	-0.46	76	50	7	9	3.6	3.7	2.57	0.97	18.61	60
1	31	3	381	0	47	47	93	91	176	60	5.2	116	11	29	0	0.09	0	-0.07	0.22	81	5	50	8	3.93	4.96	2.17	0.79	18.58	65
0	31	2	507	0	48	48	96	70	289	60	4.7	98	17	32	0	0.17	0.12	0.19	0.65	54	37	3	9	7	5.97	4.96	1.17	6.43	66
1	32	3	397	0	45	45	93	63	902	68	4.2	115	15	26	0	0.13	0.27	0.31	0.23	98	58	8	7	10.56	5	7.49	2.11	8.62	50
0	33	3	405	0	46	46	95	99	3384	67	3.2	52	14	31	0	0.27	0.14	0.16	0.22	50	20	2	8	2.34	5.1	1.61	0.46	17.95	54
0	34	3	335	0	44	44	92	88	9170	63	5	103	13	25	0	0.13	0.15	0.24	-0.08	55	34	1	7	2.7	1.7	2.16	1.59	17.78	55
0	35	3	311	0	41	41	84	80	935	58	4.8	92	12	32	0	0.13	-0.08	-0.13	-0.31	83	47	7	8	2.55	3.17	1.6	0.8	29.41	60
0	36	3	385	0	39	39	96	80	670	59	3.2	51	14	26	0	0.27	0.29	0.42	0.44	47	36	7	9	4.1	2.55	2.59	1.61	9.27	65
0	36	4	175	0	39	39	91	79	7	61	2.8	35	10	23	0	0.29	0.3	0.3	-0.34	77	48	12	8	3.7	3.1	2.64	1.19	18.65	57
0	38	4	243	0	40	40	93	120	303	65	3.4	57	12	19	0	0.21	0.25	0.42	0	69	51	8	9	3.85	4.06	2.41	0.95	15.58	69
0	43	4	302	1	92	96	82	66	546	62	3.8	45	9	25	0	0.2	-0.33	-0.16	-0.5	62	42	5	8	1.73	3	1.41	0.58	31.21	56
0	43	3	397	0	45	45	93	89	969	58	5.5	121	14	27	0	0.12	0.21	0.33	1.5	69	56	7	8	7.72	5.21	5.68	1.48	7.9	60
0	48	3	364	0	40	40	84	82	1467	65	4.1	78	17	35	0	0.22	0.24	-0.31	0.09	45	39	12	7	4.25	3.02	3.22	1.41	8.94	55
1	49	3	341	0	51	51	96	94	1058	55	5.4	124	12	32	0	0.1	0.5	0.16	1.9	89	51	9	10	3.83	2.55	2.55	1.5	20.63	56
1	50	2	475	0	59	59	90.4	105	5121	53	4.9	107	13	33	1	0.12	0.08	0.03	-0.08	50	26	10	10	3.6	2.58	2.57	1.4	11.11	63
0	56	2	463	0	52	52	98	81	2353	60	4.5	84	19	30	0	0.23	-0.05	0.17	-0.13	58	41	10	11	4.02	1.7	2.66	2.36	11.69	59
1	68	3	403	0	41	41	91	56	5339	63	4.4	86	12	28	0	0.14	0.17	0.14	0.57	41	27	9	10	3.67	3.54	2.58	1.04	8.45	54
0	68	3	407	0	51	51	90	82	99	60	3.3	53	15	31	0	0.28	0.27	0.23	0.14	42	32	10	6	5.81	3.48	3.54	1.67	6.2	64
0	65	4	295	0	70	70	80	88	1307	68	5.5	110	11	39	0	0.1	0.09	-0.08	1.1	79	51	7	8	1.92	4.1	1.32	0.47	36.98	58
1	64	3	312	0	66	66	88	82	228	65	3.2	45	15	35	0	0.33	0.2	0.26	-0.24	38	34	17	10	4.58	3.82	2.88	1.2	6.11	57
1	59	4	305	0	48	48	92	100	2420	62	3.83	71	11	23	1	0.15	0.27	0.35	1.4	44	32	13	8	5.9	6.63	3.58	0.89	6.1	68
0	58	4	298	0	51	51	90	102	958	58	4	74	14	34	0	0.19	0.21	0.06	0.26	56	35	3	7	5.38	3.82	4.01	1.41	9.11	66
0	54	2	422	0	68	68	95	78	1899	62	4.2	82	19	38	0	0.23	-0.05	-0.03	0.39	52	42	18	8	4.75	5.34	3.52	0.89	9.26	79
1	49	3	395	0	64	64	93	93	1017	68	4.5	91	13	30	0	0.14	0.46	0.23	0.64	46	38	15	7	6.43	3.67	4.12	1.75	6.07	64
0	49	2	455	0	60	60	96	71	514	66	4.8	99	19	38	0	0.19	0.11	0.05	0.26	47	34	10	6	5.89	2.21	3.93	2.67	6.96	58
1	50	2	478	0	80	80	98	74	854	60	3.4	49	18	35	0	0.37	0.17	0.09	0.03	43	37	28	5	6.25	3.57	3.63	1.75	6.08	68
0	50	3	331	0	111	111	93	102	2935	65	3.9	70	15	31	0	0.21	0.13	0.13	0.33	59	48	24	6	7.6	4.2	5.21	1.81	6.97	66
0	31	2	505	0	108	108	96	87	986	74	4.61	96	19	34	0	0.2	0.11	0.15	0.6	59	37	8	9	7.3	4.4	5.29	1.66	6.85	72
1	32	3	405	0	106	106	92	97	20000	45	5.2	120	15	29	0	0.13	0.27	0.17	0.62	55	37	12	6	7.2	3.04	5.03	2.37	6.81	60
1	41	2	454	0	99	99	92	90	1339	58	5.26	122	14	30	0	0.11	-0.14	0.07	0.18	52	34	9	6	3.89	2.5	2.97	1.56	11.83	56
0	29	3	380	0	100	100	91	74	786	80	3.8	67	12	30	0	0.18	0.17	0.17	0.56	62	40	11	7	5.3	3.6	4.11	1.47	10.38	61
0	56	3	398	0	94	94	97	79	2644	70	4.7	100	17	32	0	0.17	0.24	0.25	0.71	50	40	7	5	7.86	3.49	5.74	2.25	5.73	68
0	64	4	303	0	42	42	95.5	107	3010	50	4	74	11	28	1	0.15	0.27	0.11	0.2	55	47	25	5	7.86	3.45	4.97	2.28	6.36	70
0	33	3	300	0	92	92	82	104	907	66	5.6	135	11	30	0	0.08	-0.18	-0.2	0.25	89	55	7	13	2.63	3.9	1.93	0.67	28.9	48
1	43	3	310	0	92	92	92	75	2474	79	4.3	80	14	30	0	0.18	0.21	0.13	0.28	60	47	18	9	4.2	5	2.55	0.84	12.14	76
0	29	3	347	0	91	91	91	80	1382	55	4.6	99	12	28	0	0.12	0.33	0.18	0.5	87	53	9	12	3.38	4.18	2.27	0.81	22.19	58
0	31	3	388	0	92	92	96.5	63	656	52	6.1	160	13	27	1	0.08	0.15	0.22	1	63	40	9	11	5.17	2.33	3.83	2.22	10.06	56
0	18	2	405	1	51	76	94	96	3700	62	4.5	99	12	31	0	0.12	-0.33	-0.23	-0.5	73	45	10	9	3.84	3.03	3.17	1.27	16.67	61
0	39	2	433	0	74	74	93	82	437	54	4.5	98	16	31	1	0.16	0.13	0.13	0.63	51	42	11	5	7.43	4.22	4.15	1.76	6.19	65
1	25	2	428	0	112	112	94	78	974	57	4.24	85	14	30	0	0.16	0.21	0.13	1.25	87	51	14	10	5.3	3.7	3.42	1.43	14.53	71
1	17	3	395	0	106	106	88	85	310	71	5	118	12	27	0	0.1	-0.33	-0.15	0	69	70	2	11	3.94	3.62	2.4	1.09	14.72	63
1	22	2	440	0	74	74	93	77	276	68	4.8	100	14	32	0	0.14	0.5	0.28	2.14	87	55	25	12	8	3.5	5.88	2.29	9.38	50
0	20	4	275	0	58	58	77	78	986	68	6	140	11	31	0	0.08	0.18	0.06	1.13	86	46	10	13	2.6	4.2	2.1	0.62	28.08	52
1	16	3	390	0	107	107	86	105	1325	58	5.15	116	11	34	0	0.09	0.09	-0.03	0.11	85	49	8	12	3	3.5	2.54	0.86	24.33	67
0	29	4	303	0	92	92	80	78	2175	70	4.5	90	13	30	0	0.14	-0.08	-0.03	0	63	44	13	7	3.9	4.9	3.48	0.8	14.36	69
0	26	3	366	0	112	112	93	86	737	60	5.5	130	11	26	0	0.08	0.18	0.15	1.25	89	74	10	10	3.73	5.47	2.72	0.68	21.18	66
1	27	2	432	0	93	93	95	96	5039	61	5.42	128	15	32	0	0.12	0.13	0.13	0.5	75	38	12	8	8.77	6	5.81	1.46	7.64	70
1	27	3	425	0	62	62	92	65	255	65	5	110	15	36	0	0.14	0.27	0.14	0.43	85	53	13	8	7.4	14.7	4.3	0.5	10.41	82
0	37	3	401	0	97	97	94	104	263	65	4.8	105	12	30	0	0.11	0.08	-0.03	0.55	74	43	6	13	5.2	4.5	4.09	1.16	11.73	71
0	18	3	372	0	91	91	87	72	38	66	4.3	90	10	22	0	0.11	0	0.14	0.18	82	45	13	12	4.11	5.57	2.32	0.74	17.03	67
1	40	2	455	0	89	89	95	83	60	63	4.89	111	15	33	0	0.14	0.2	0.09	0.14	78	48	13	10	7	3.36	5.47	2.08	9.71	67
1	35	3	351	1	84	88	84	99	4322	52	4.5	88	11	23	1	0.13	-0.18	-0.09	-0.31	81	54	25	9	3.73	3.9	2.54	0.96	19.3	60
0	47	3	403	0	89	89	90	96	210	60	4.8	98	15	35	0	0.15	0.13	0.09	0.53	101	58	8	11	9.22	5.38	6.93	1.71	9.76	70
1	32	2	435	0	79	79	92	69	576	67	4.2	88	15	32	0	0.17	0.07	0.16	0.18	75	41	9	8	4.61	3.98	3.22	1.16	14.53	62
0	28	3	373	0	78	78	88	78	99	50	3.8	68	12	32	0	0.18	0.25	0.13	-0.06	73	44	6	9	4.54	5.45	3.47	0.83	14.1	65
1	34	3	385	0	49	49	88	98	63	30	4	79	15	31	0	0.19	0.13	0.1	-0.21	75	53	15	8	8.14	9.7	5.09	0.84	8.23	75
0	33	2	465	0	77	77	92	76	743	59	4.9	100	17	35	0	0.17	0	0.06	0.06	80	47	14	9	6.74	4.27	5.76	1.58	10.53	64
0	31	3	354	0	59	59	84	102	135	61	5.1	98	11	25	0	0.11	0	0.12	0	93	58	6	13	3.77	5.52	2.69	0.68	21.22	70
0	23	2	453	0	88	88	97	73	79	64	4.9	106	12	32	0	0.11	0.17	0.06	1.09	79	48	8	8	5.9	3.5	4.57	1.69	12.03	66
0	30	3	400	0	79	79	86	80	1081	70	4.2	77	12	28	0	0.16	-0.17	-0.18	-0.25	116	45	12	11	4.9	4.4	2.95	1.11	21.43	57
0	35	2	457	0	96	96	92	74	661	72	4.2	81	13	27	0	0.16	0.31	0.19	0.25	90	72	12	9	6.8	3.6	5.27	1.89	11.91	66
0	52	3	376	0	80	80	90	90	3279	50	5.17	117	13	29	0	0.11	0.08	0.17	1.64	93	54	17	10	5.87	3.04	4.02	1.93	14.14	51
0	15	3	334	0	91	91	90	88	154	70	4.3	92	9	24	0	0.1	0.11	-0.08	1	62	48	14	9	1.73	13.2	1.43	0.13	30.64	64
0	28	3	389	0	82	82	85	84	1375	59	4.2	80	11	30	0	0.14	0.09	-0.03	0.71	88	52	11	8	3.98	3.47	3.34	1.15	20.1	66
0	46	4	295	0	80	80	94	87	4840	61	4.1	90	12	21	1	0.13	0.25	0.57	0.46	103	73	20	10	7.44	3.07	5.17	2.42	12.5	55
0	16	3	405	0	76	76	93	82	112	84	4.9	99	12	30	0	0.12	0.17	0.13	0.33	72	38	7	9	4.18	5.17	3.29	0.81	15.07	63
1	21	4	321	0	73	73	91	93	1302	50	4.9	110	14	24	1	0.13	0.07	0.08	0	104	64	15	11	4.88	4.61	2.98	1.06	19.06	68
0	43	2	463	0	64	64	94	84	386	60	5.1	115	14	29	0	0.12	0.21	0.03	7.33	62	40	10	13	5.72	2.52	3.92	2.27	8.57	60
1	55	3	405	0	52	52	98	75	2506	54	4.5	95	15	32	0	0.16	0.13	0.09	-0.13	53	40	22	9	5.87	4.53	3.84	1.3	7.5	55
0	34	3	402	0	60	60	93	81	196	59	5.5	130	13	27	0	0.1	0.23	0.04	0.3	87	52	4	10	3.96	3.11	3.02	1.27	19.44	65
1	69	3	387	0	48	48	97	80	4279	55	3.5	60	13	30	1	0.22	0.31	0.13	0.41	43	31	12	5	6.21	1.99	4.01	3.12	6.12	45
0	36	3	302	0	43	43	87	46	1877	55	3	42	10	23	0	0.24	0.3	0.13	0.17	44	42	8	9	4.39	2.85	3.35	1.54	7.97	53
0	18	3	343	0	40	40	92	107	147	62	3	45	11	30	0	0.24	0.73	0.41	-0.13	65	44	6	7	5.09	3.5	4.14	1.45	11.39	56
0	24	3	395	0	58	58	96	104	506	58	4.8	110	11	29	0	0.1	0.27	0.14	0.7	88	49	3	11	4.6	4.6	3.29	1	16.74	69
0	17	3	403	0	48	48	90	93	2135	47	4.3	85	15	30	0	0.18	0.13	0.2	0.72	77	62	7	8	4.68	3.61	3.3	1.3	14.74	58
0	57	2	445	0	91	91	98	102	136	63	4.9	105	13	31	0	0.12	0.31	0.03	0.67	72	52	12	9	5.43	4.8	3.77	1.13	11.6	71
0	48	4	233	0	126	126	83	96	12289	70	5.6	130	9	22	0	0.07	0.11	0.14	0.43	60	40	8	9	3.3	4	2.6	0.83	15.45	63
1	44	3	371	0	46	46	85	107	3452	54	5.4	130	10	29	0	0.08	0.1	0.07	0.63	80	63	24	12	2.2	2.7	1.44	0.81	30.91	41
1	25	3	395	0	88	88	94	83	895	63	5.2	110	14	30	0	0.13	0.21	0.2	0.46	91	35	11	10	5.99	4.27	3.46	1.4	13.52	79
0	23	2	465	0	44	44	98	94	1115	72	4.2	73	15	33	0	0.21	0.27	0.12	1.1	45	39	9	9	4.08	3.09	2.89	1.32	8.82	53
0	29	3	375	0	39	39	89	83	1592	57	5.2	116	13	26	0	0.11	0.54	0.58	1.64	79	45	7	10	4.07	2.38	2.89	1.71	16.95	54
1	67	2	424	0	33	33	94	85	1123	66	3.8	67	20	32	0	0.3	0.05	0.22	0.67	41	28	7	11	3	2.88	1.7	1.04	10	59
0	57	2	455	0	39	39	98	86	548	63	4.9	107	15	32	0	0.14	0.33	0.19	0.57	48	26	10	7	5.75	2.39	4.26	2.41	7.13	59
0	45	2	443	0	37	37	96	113	748	75	5	110	16	34	0	0.15	0.25	-0.06	0.47	69	54	5	9	4.05	2.35	3.46	1.72	14.81	52
0	51	2	472	0	47	47	98	56	163	58	4.9	99	14	31	0	0.14	0.43	0.26	0.93	50	33	7	6	7.28	5.12	5.35	1.42	6.04	73
0	31	2	439	0	40	40	95	89	302	54	5.3	117	12	26	0	0.1	0.42	0.31	1.5	52	31	8	11	6.51	4.2	4.52	1.55	6.3	72
0	23	2	460	0	41	41	94	84	55	72	4	66	18	32	0	0.27	0.11	0.19	0.11	61	43	3	10	7.27	2.47	6.21	2.94	7.02	56
0	30	2	435	0	41	41	94	74	275	68	5	101	19	35	1	0.19	0.11	0.03	0.32	86	44	3	9	7.63	5.2	4.95	1.47	10.09	68
0	56	3	390	0	61	61	92	70	2735	63	5.4	127	11	32	1	0.09	0.45	0.25	0.44	55	34	3	9	4.18	1.42	2.92	2.94	11	62
0	31	2	405	0	98	98	96	80	267	70	3	63	13	28	0	0.21	0.31	0.25	0.67	66	39	10	8	3.8	1.9	2.66	2	15.26	58
0	46	4	278	0	32	32	90	114	1363	60	5.4	126	11	19	1	0.09	0.27	0.42	-0.11	59	51	5	11	2.99	2.33	2.72	1.28	16.05	63
1	37	3	374	0	34	34	88	87	87	54	4.7	99	14	31	0	0.14	0.36	0.16	1.36	70	47	3	9	9.81	6.75	7.43	1.45	6.22	70
0	44	4	255	0	29	29	93	74	237	70	5	110	8	26	1	0.07	0.25	0.15	2	66	46	9	10	5	5.3	3.38	0.94	11.2	63
0	37	2	425	0	39	39	97	74	737	56	5	115	20	33	0	0.17	0.2	0.06	0.35	43	29	6	7	5.55	2.53	3.63	2.19	6.49	62
1	15	3	375	0	40	40	98	75	512	60	6.4	180	11	14	1	0.06	-0.18	-0.07	0.17	103	66	9	13	3.48	3.02	2.6	1.15	25.86	66
1	23	3	360	0	94	94	96	89	1023	61	4.83	104	12	20	0	0.12	-0.33	-0.2	-0.42	108	55	11	14	3.18	3.18	2.09	1	29.56	62
0	25	2	475	0	100	100	94	81	255	77	3.9	70	15	32	0	0.21	-0.33	-0.13	-0.14	80	59	19	10	5.52	5.52	4.15	1	12.68	77
0	38	2	415	0	77	77	95	76	355	61	3.72	65	14	32	1	0.22	0.07	0.13	-0.14	50	35	11	8	6.32	2.74	5.5	2.31	6.65	50
0	23	3	355	0	76	76	91	73	3163	65	4	74	13	30	1	0.18	-0.31	-0.17	-0.5	63	41	12	9	5.85	2.71	3.75	2.16	9.23	63
0	58	2	460	0	74	74	91	85	182	55	5.3	120	14	34	0	0.12	0.36	0.21	0.83	46	31	14	6	6.54	4.91	4.04	1.33	6.12	64
0	41	3	390	0	74	74	95	83	965	75	4.5	95	13	32	0	0.14	0.15	0.19	0.36	90	57	13	9	5.29	3.22	3.67	1.64	15.31	64
0	16	2	405	0	95	95	97	86	559	48	3.05	47	14	31	0	0.3	0.21	0.23	-0.37	104	52	6	10	5.76	5.76	4.43	1	16.32	57
0	53	3	375	1	90	105	96	152	5846	37	2.97	45	12	28	1	0.27	-0.33	-0.21	-0.7	40	26	15	6	1.77	1.77	1.16	1	19.21	43
1	49	2	435	0	54	54	96	80	140	67	3.2	52	11	31	0	0.21	0.38	0.16	0.48	50	41	21	6	7.08	4.07	4.16	1.74	6.21	62
0	38	2	457	0	84	84	98	73	113	64	4	68	15	34	0	0.22	0.27	0.24	0.82	32	18	3	6	5.38	5.38	3.47	1	4.83	72
0	29	3	380	0	69	69	96	105	2145	66	4.86	104	16	30	0	0.15	0.25	0.23	0.07	56	38	5	13	3.9	2.91	2.85	1.34	11.03	60
1	17	4	195	1	107	107	95	89	3465	60	5	105	12	27	1	0.11	-0.25	-0.26	0.18	84	60	15	7	3.34	3.5	2.1	0.95	21.26	38
0	46	3	360	1	31	31	94.5	64	307	56	3.3	52	9.6	35	0	0.18	-0.06	-0.29	-0.39	77	47	6	8	2.96	2.96	1.87	1	23.31	60
					0	0
					0	0
					0	0
1	35	2	439	1	80	105	97	69	562	60	4.5	81	13	31	0	0.16	-0.23	-0.13	-43.75	72	49	15	8	3.8	3.8	2.03	1	16.84	66
1	42	3	385	1	39	101	97	80	7722	68	5.26	120	13	27	0	0.11	-0.23	-0.07	-18.18	59	40	14	6	3.4	3.4	2.11	1	15.59	56
1	16	3	360	1	54	86	95	89	3349	60	4.9	110	14	30	1	0.13	-0.29	-0.12	-46.15	62	35	10	7	4.29	4.29	2.73	1	12.82	64
0	48	3	375	1	40	99	96	61	608	68	4.3	83	14	31	1	0.17	-0.36	-0.1	-64.71	46	24	18	8	3.4	3.4	2.5	1	11.18	61
1	19	4	45	1	22	88	97	124	1523	60	3.2	48	11	25	0	0.23	-0.27	-0.08	-60.87	51	39	20	9	2.49	2.49	1.67	1	16.87	53
1	25	3	215	1	21	75	97	85	2885	73	5	108	10	26	0	0.09	0	-0.31	0	90	53	22	11	1.7	1.7	1.1	1	46.47	49
1	67	2	398	1	55	70	95	110	4900	55	4.4	89	15	36	0	0.17	-0.13	-0.11	-23.53	47	33	8	7	4.7	4.7	3.15	1	8.51	59
0	39	3	375	1	11	77	96	106	3011	53	6.5	181	10	26	1	0.06	0.1	0.04	16.67	53	53	13	8	4.4	4.4	2.93	1	10.23	66
1	17	3	328	1	36	54	96	90	385	61	4.1	71	13	25	1	0.18	-0.23	-0.2	-55.56	79	44	8	7	3.14	3.14	2	1	22.93	62
0	35	3	324	1	13	56	99	86	4344	60	4.1	76	9.9	28	0	0.13	-0.09	-0.11	-30.77	57	33	6	9	2.52	2.52	1.8	1	19.05	58
0	28	3	245	1	28	42	95	99	1295	56	4.3	90	9	23.6	0	0.1	0.22	0.02	60	44	36	28	7	1.76	1.76	1.21	1	21.02	42
0	67	3	310	1	31	52	90	87	7771	55	5.2	120	10	30	0	0.08	-0.1	-0.2	-12.5	52	42	13	6	1.85	1.85	1.32	1	24.86	50
1	42	2	400	1	82	86	96	93	486	51	3.5	60	15	36	0	0.25	-0.33	-0.22	-56	41	25	9	7	4.59	4.59	2.83	1	7.41	76
1	68	4	135	1	4	59	98	87	3283	60	4.9	106	8	26	0	0.08	0.13	-0.04	100	57	44	15	6	2.49	2.49	1.86	1	20.48	58
0	46	4	70	1	3	54	89	57	11029	50	4.6	99	6	11	1	0.06	0.17	0.36	0	58	40	10	8	2.82	2.82	1.67	1	17.73	48
0	48	3	320	1	32	100	98	89	2468	70	4.6	100	11	28	0	0.11	-0.18	-0.11	-27.27	70	48	16	13	1.61	1.61	1.01	1	35.71	45
0	32	2	425	1	51	85	99.7	69	5058	70	4.24	87	12	27	0	0.14	-0.33	-0.19	-42.86	60	39	17	12	2.57	2.57	1.81	1	18.68	58
0	24	3	350	1	10	87	95	122	2071	60	4.5	100	10	28	1	0.1	0	-0.07	10	52	37	10	11	2.53	2.53	1.87	1	16.21	62
1	40	2	435	1	64	103	85	90	3465	50	3.6	60	13	31	0	0.22	-0.31	-0.39	-59.09	54	40	10	10	2.8	2.8	1.81	1	15.71	51
0	19	3	350	1	15	74	98	77	6725	71	3.4	57	10	29	0	0.18	-0.1	-0.14	-38.89	58	40	10	7	2.82	2.82	1.94	1	18.09	48
0	54	3	395	1	25	49	94	74	1955	63	4.9	107	9	30	0	0.08	-0.11	-0.13	-12.5	60	45	8	11	1.66	1.66	1.32	1	29.52	44
1	18	3	305	1	24	59	93.8	90	4028	76	4.2	88	7.8	24	0	0.09	0.03	0.04	0	81	49	7	7	2.96	2.96	1.77	1	25	53
0	31	4	140	1	12	40	94	115	7069	66	4.8	100	10	26	1	0.1	0.1	0.12	40	82	64	12	10	1.64	1.64	1.19	1	43.9	34
1	60	3	270	1	21	33	96	94	8905	60	3.8	67	10	25	1	0.15	-0.06	-0.08	-20	59	36	6	9	2.2	2.2	1.2	1	22.73	35
1	33	2	410	1	32	74	95	99	942	64	3.7	62	12	27	1	0.19	-0.25	-0.11	-52.63	50	36	16	9	2.58	2.58	1.51	1	15.89	60
1	56	3	390	1	12	78	90	75	170	65	4	79	11	28	0	0.14	-0.18	-0.07	-28.57	54	54	15	11	2.08	2.08	1.51	1	20.67	43
0	26	2	385	1	48	101	95	78	881	65	5.37	125	11	30	0	0.09	-0.27	-0.2	-44.44	66	48	20	9	2.97	2.97	2.06	1	19.19	69
0	23	4	65	1	3	93	89	88	5325	58	4.5	89	10	23	0	0.11	0	0.09	-9.09	59	46	8	11	2.12	2.12	1.42	1	22.64	51
0	46	4	115	1	8	63	93	106	8353	65	4.66	102	7	12	1	0.07	0	0.22	14.29	56	34	6	9	2.05	2.05	1.34	1	22.93	49
0	66	3	205	1	29	81	98	74	6048	63	4	79	10	27	1	0.13	-0.2	-0.11	-30.77	64	44	11	10	2.48	2.48	2.02	1	21.77	65
0	28	4	195	1	20	39	96	110	9028	55	3.7	60	9.6	25	1	0.16	-0.27	-0.12	-50	52	37	29	9	1.77	1.77	1.32	1	24.29	32
0	26	3	386	1	32	36	98	109	2963	64	4.2	90	9	30	1	0.1	-0.11	-0.1	-20	61	38	5	9	2.19	2.19	1.6	1	23.74	55
1	43	3	330	1	53	114	90	96	2654	60	5.5	132	12	32	1	0.09	-0.21	-0.09	0	87	81	23	7	4.58	4.58	2.59	1	17.47	56
0	45	2	403	1	83	89	97	101	1226	60	3.76	65	15	33	0	0.23	-0.27	-0.18	-47.83	39	25	5	5	3.12	3.12	1.46	1	10.9	63
1	55	3	378	1	21	52	87	80	2009	62	5.14	118	13	30	0	0.11	0.08	0.07	36.36	56	34	16	6	3.15	3.15	1.91	1	15.87	55
0	31	4	127	1	9	49	94	93	8906	50	4.3	83	7	30	1	0.08	0	-0.1	0	48	46	12	8	1.35	1.35	1.13	1	29.63	35
1	36	3	315	1	16	50	97	102	5754	55	5.3	125	9	22	1	0.07	-0.11	-0.09	0	75	57	21	9	2.18	2.18	1.25	1	30.28	40
0	28	2	435	1	86	119	98	101	1516	57	4.32	89	14	31	1	0.16	-0.36	-0.19	-43.75	52	30	19	6	3.3	3.3	2.28	1	13.94	60
0	48	3	240	1	44	92	91	85	6072	60	3.5	60	12	30	1	0.2	-0.33	-0.17	-50	56	40	13	6	2.7	2.7	1.82	1	18.52	58
0	33	2	440	1	105	110	95	86	1288	62	4.28	83	14	35	0	0.17	-0.36	-0.23	-52.94	63	41	18	9	3.34	3.34	2.18	1	16.17	69
0	24	2	400	1	38	71	97	82	13116	50	5.7	135	12	21	1	0.09	-0.25	-0.05	-33.33	76	49	21	8	2.4	2.4	1.75	1	28.33	49
0	28	2	420	1	85	92	90	98	1753	60	4.4	87	15	36	0	0.17	-0.33	-0.19	-47.06	44	31	13	9	3.74	3.74	2.99	1	9.36	67
0	50	2	405	1	72	87	95	76	1168	60	4.55	93	13	32	1	0.14	-0.31	-0.22	-50	59	38	14	10	2.75	2.75	1.91	1	17.82	65
0	30	2	432	1	77	95	99	87	4200	65	5.6	140	15	35	0	0.11	-0.4	-0.31	-36.36	50	46	13	10	3.1	3.1	2.14	1	12.9	59
0	32	3	335	1	69	88	91	66	2092	60	4.5	84	13	28	1	0.15	-0.31	-0.18	-40	60	52	24	9	2.7	2.7	1.9	1	18.89	70
0	51	2	411	1	76	89	98	64	1373	61	4.1	75	14	30	0	0.19	-0.29	-0.17	-42.11	80	59	17	9	2.61	2.61	1.74	1	27.2	57
0	24	4	100	1	21	99	87	107	3701	76	5.6	137	9	22	1	0.07	-0.11	-0.09	-14.29	78	48	10	8	2.7	2.7	1.93	1	25.93	68
1	48	3	343	1	65	69	85.7	84	7660	58	4.1	83	11	28	1	0.13	-0.09	-0.11	-23.08	83	64	27	10	3.5	3.5	2.33	1	20.86	62
0	41	3	355	1	77	81	98	58	1691	48	3.8	69	13	22	0	0.19	-0.15	-0.09	-31.58	44	29	11	7	4.54	4.54	2.54	1	8.15	74
0	30	2	400	0	73	73	95	96	4033	70	3.8	68	16	32	0	0.24	-0.06	-0.16	4.17	54	37	12	7	3.4	3.4	2.3	1	13.82	64
0	69	3	369	0	34	34	94	85	5198	60	4.3	87	10	25	1	0.11	0.2	0.24	27.27	59	45	18	8	2.9	2.9	2.03	1	17.59	46
1	44	3	395	0	69	69	95	94	670	60	3.7	62	13	33	0	0.21	0.31	0.09	61.9	66	48	20	8	3.77	3.77	2.07	1	15.38	69
1	38	2	407	0	66	66	93	103	2079	70	5.5	138	12	28	0	0.09	0.33	-0.21	33.33	87	62	14	9	5.08	5.08	2.47	1	15.36	65
1	56	2	430	0	54	54	96	72	917	72	4.5	97	14	30	1	0.14	0.21	0.17	50	48	39	12	10	5.69	5.69	3.23	1	6.68	66
1	46	3	350	0	69	69	90	85	4100	65	3.8	72	11	28	1	0.15	-0.18	-0.14	-13.33	72	45	17	7	3.22	3.22	1.96	1	20.19	53
1	55	3	378	0	65	65	95	72	1593	71	4.6	104	10	25	1	0.1	0.3	0.2	30	69	50	15	8	2.28	2.28	1.37	1	26.75	52
0	33	4	202	0	39	39	95	75	7752	65	4.6	100	12	16	0	0.12	-0.08	0.25	-33.33	64	53	7	9	1.82	1.82	1.3	1	30.22	53
0	27	3	360	0	58	58	95	101	1011	58	3.7	65	10	20	1	0.15	-0.1	0.05	-40	44	34	14	8	2.19	2.19	1.52	1	16.44	55
0	20	2	404	0	52	52	98	78	565	59	4.6	97	12	30	0	0.12	0.17	0.07	100	53	47	15	10	3.2	3.2	1.96	1	13.44	60
1	31	2	432	0	58	58	95	82	433	53	4	74	12	30	0	0.16	0.25	0.17	93.75	76	52	16	8	3.06	3.06	1.89	1	22.22	62
0	20	3	291	0	32	32	97	90	7485	50	4.3	85	8.8	22	0	0.1	0.59	0.36	60	81	54	13	10	2.02	2.02	1.35	1	35.15	53
0	42	2	445	0	31	31	96	68	138	68	4.4	85	14	35	0	0.16	0.21	0.31	68.75	36	21	5	5	6	6	4.72	1	5.17	66
1	53	2	406	0	35	35	96	85	35	57	3.8	63	15	35	0	0.24	0.13	0.09	116.67	38	26	5	6	3.87	3.87	2.56	1	8.27	64
0	37	2	413	0	37	37	95	83	2121	58	4.8	101	11.3	28	0	0.11	0.5	0.29	163.64	50	28	1	7	2.92	2.92	1.91	1	14.73	61
0	22	3	397	0	30	30	98	92	3904	60	5	110	11	25	0	0.1	1	0.52	270	42	28	8	6	5.3	5.3	3.76	1	6.79	68
0	24	3	290	0	32	32	96	87	522	58	3	44	13	30	0	0.3	0.08	0.1	-6.67	76	49	9	9	3.31	3.31	2.16	1	20.24	65
0	35	3	243	0	88	88	98	58	172	60	3	50	13	33	0	0.26	0.15	0.06	-3.85	42	31	10	11	2.53	2.53	1.82	1	12.25	76
1	35	3	380	0	32	32	98	90	257	73	2.9	39	10	29	1	0.26	0.4	0.28	57.69	48	33	6	7	5.09	5.09	2.88	1	8.06	72
0	32	4	183	0	85	85	96	80	6000	60	3.7	57	11	26	1	0.19	0.27	0.31	-26.32	50	43	22	11	2.41	2.41	1.53	1	16.18	64
0	38	2	400	0	37	37	99	82	3541	67	5	115	15	40	1	0.13	0.07	-0.08	23.08	59	43	6	11	2.7	2.7	1.96	1	17.78	61
0	34	3	367	0	36	36	98	86	874	62	4	64	10	27	0	0.16	0.8	0.41	125	49	32	6	11	3.8	3.8	2.71	1	10	70
0	25	2	395	0	88	88	95	80	245	54	4.7	101	11	27.4	0	0.11	0.27	0.09	36.36	60	50	9	10	2.19	2.19	1.45	1	22.83	59
0	46	3	365	0	60	60	90	88	2005	65	3.7	65	12	30	1	0.18	0.17	0.03	0	62	51	16	10	2.91	2.91	1.7	1	17.87	55
0	27	3	364	0	58	58	98	72	2814	60	3.6	65	11	27	1	0.17	0.18	0.19	-29.41	55	36	17	9	2.1	2.1	1.48	1	21.9	54
0	46	2	396	0	62	62	99	95	571	60	5.28	121	12	28	0	0.1	-0.25	-0.18	-30	58	39	7	10	2.75	2.75	2.2	1	17.45	65
0	31	2	450	0	91	91	97	78	1460	65	3.7	67	15	35	0	0.22	-0.07	-0.06	-31.82	62	45	16	7	4	4	2.31	1	13.75	67
1	16	4	210	0	48	48	99	80	2162	67	5.2	117	9	13	0	0.08	0.67	1.31	137.5	78	52	6	9	2.87	2.87	1.83	1	24.04	58
0	43	3	383	0	84	84	98	73	1558	65	3.3	65	13	24	0	0.2	0.46	0.5	0	46	32	15	7	3.1	3.1	2.08	1	12.58	56
0	36	2	408	0	45	45	91	84	4087	60	4	93	10	25	0	0.11	1	0.56	145.45	68	44	38	7	3.53	3.53	2.31	1	17.28	67
0	41	2	410	0	39	39	99	95	333	72	4.8	95	12	35	0	0.13	0.5	0.23	169.23	53	35	11	6	7.15	7.15	4.61	1	6.57	70
0	40	2	450	0	33	33	98	79	1058	54	5.2	119	11	31	0	0.09	0.36	0.16	200	55	40	9	7	2.8	2.8	2.07	1	17.14	56
0	49	2	435	0	30	30	96	83	1622	68	5.7	139	13	26	0	0.09	0.23	0.38	122.22	48	39	11	9	3.1	3.1	2.3	1	12.58	65
0	35	3	395	0	34	34	96	80	3122	55	5	114	11	26	1	0.1	-0.09	0.27	40	66	55	14	11	2.17	2.17	1.37	1	25.35	49
0	27	4	231	0	68	68	95	96	2060	70	5.1	113	15	32.4	1	0.13	0.07	0.11	7.69	91	44	14	11	2.2	2.2	1.64	1	36.36	55
1	24	2	423	0	89	89	98	75	842	58	3.64	63	14	30	0	0.22	0.29	0.17	-9.09	51	42	14	6	4.35	4.35	2.88	1	10.34	71
1	28	2	412	0	38	38	94	105	291	65	4.9	105	13	32	0	0.12	0.15	0.13	100	51	35	15	8	4.07	4.07	2.12	1	10.57	57
0	16	3	375	0	51	51	98	81	1494	67	4.3	84	11	22.5	0	0.13	0.18	0.11	7.69	69	37	6	10	1.89	1.89	1.35	1	31.22	32
1	45	2	440	0	58	58	98	94	2187	60	4.1	76	15	30	0	0.2	0.33	0.17	20	53	35	11	8	3.88	3.88	2.11	1	11.6	65
0	48	2	445	0	38	38	96	82	452	62	3.3	51	19	35	0	0.37	0.05	0.09	16.22	51	35	3	7	3.23	3.23	2.1	1	13.62	48
0	61	3	330	0	72	72	95	86	4591	56	6.1	166	9	22	1	0.05	0.11	0.09	160	72	53	16	10	2.39	2.39	1.68	1	25.94	57
0	48	3	345	0	45	45	95	67	116	58	5.3	112	10	25	1	0.09	0.3	0.28	55.56	52	31	1	7	2.74	2.74	2.03	1	16.42	60
1	32	3	380	0	59	59	93	98	1237	68	4.5	84	11	24	1	0.13	0.27	0.25	69.23	79	58	17	10	3.26	3.26	1.81	1	21.17	53
1	55	3	395	0	42	42	90	77	2500	72	3.5	52	9	28	0	0.17	0.44	0.18	17.65	54	37	10	9	2.99	2.99	1.74	1	15.05	58
0	40	3	361	0	45	45	96	60	2422	64	4.5	90	12	32	1	0.13	-0.17	-0.13	-30.77	52	32	3	8	4.48	4.48	2.89	1	9.82	53
0	40	2	405	0	58	58	93	84	2991	52	4.2	82	11	20	1	0.13	-0.18	-0.1	-38.46	51	35	18	9	1.9	1.9	1.23	1	22.11	40
1	64	2	480	0	37	37	95	76	1437	56	5.2	115	14	34	0	0.12	0.21	0.18	116.67	65	121	9	10	3.28	3.28	2.05	1	16.77	56
0	50	2	421	0	81	81	95	90	790	59	3.9	72	16	32	0	0.22	0.13	0.09	27.27	57	46	17	8	5.61	5.61	3.3	1	8.73	73
0	28	3	385	0	50	50	98	81	1228	55	4.9	107	14	32	0	0.13	-0.02	-0.13	0	55	32	17	10	2.03	2.03	1.37	1	22.17	56
0	39	3	335	0	60	60	95	91	136	55	4.5	92	14	33	0	0.15	-0.07	-0.09	-20	63	47	13	9	4.62	4.62	3.12	1	11.69	60
0	20	2	454	0	43	43	96	84	953	58	5.7	133	13	30	0	0.1	0.08	0.2	30	61	50	24	9	3.36	3.36	2.07	1	15.48	57
0	56	2	413	0	39	39	89	86	9061	60	5.2	118	10	25	0	0.08	0.5	0.16	100	55	36	16	11	1.44	1.44	1.04	1	30.56	42
1	47	2	423	0	54	54	94	88	2205	61	5.3	116	12	28	0	0.1	0.25	0.07	380	53	36	8	11	4.53	4.53	2.78	1	9.27	65
1	25	2	365	0	52	52	98	101	5876	59	3.2	50	16	29	1	0.32	-0.25	-0.07	-59.38	66	46	13	12	2.32	2.32	1.3	1	23.28	35
0	27	2	437	0	51	51	95	75	165	63	3.6	59	15	36	0	0.25	0	0.08	36	42	28	3	10	3.79	3.79	2.4	1	8.44	57
0	43	3	382	0	48	48	98	53	2620	50	4.8	102	11	28	1	0.11	-0.09	-0.07	-18.18	64	44	17	9	2.43	2.43	1.9	1	22.63	55
0	30	3	357	0	33	33	93	77	3020	68	4.3	85	12	26	1	0.14	0.17	0.15	135.71	50	34	10	8	2.94	2.94	2.19	1	14.29	53
1	70	2	405	0	50	50	98	87	9	56	3.1	48	15	35	0	0.31	0.13	0.09	-9.68	30	30	15	7	4.38	4.38	2.32	1	5.25	72
0	29	2	417	0	68	68	96	77	937	60	4.66	97	15	30	1	0.15	0.2	0.13	86.67	54	37	15	8	5.2	5.2	3.15	1	8.85	70
1	18	2	405	0	126	126	95	101	2336	70	4.4	89	15	35	0	0.17	-0.2	-0.14	-35.29	63	29	6	6	7.7	7.7	4.81	1	7.4	76
0	49	2	405	0	66	66	92	72	538	62	4.1	77	13	29	1	0.17	-0.15	-0.07	-47.06	46	36	12	6	3.69	3.69	2.65	1	10.84	66
1	37	3	315	0	95	95	95	94	2100	60	4.8	105	10	28	1	0.1	0.1	0.07	90	82	64	20	11	2.42	2.42	1.51	1	29.34	51
1	40	2	425	0	43	43	94	90	1430	58	4.8	100	11.3	24	0	0.11	0.59	0.42	172.73	49	31	11	8	3.3	3.3	2.08	1	12.42	55
0	31	2	438	0	49	49	98	70	2898	58	3.7	62	12	32	0	0.19	0.17	0	-21.05	38	29	11	8	2.62	2.62	1.86	1	11.45	53
1	45	2	414	0	57	57	95	85	435	62	5	115	11	29	1	0.1	0.27	0.21	60	48	39	12	7	5.69	5.69	3.21	1	7.21	64
0	42	3	310	0	56	56	98	74	4030	58	4.2	81	13	30	1	0.16	0.38	0.17	56.25	61	44	17	9	3.54	3.54	2.62	1	14.69	45
0	46	2	435	0	59	59	94	112	3845	63	5.76	142	11	32	0	0.08	0.18	0.09	37.5	46	33	2	6	2.97	2.97	1.92	1	13.47	60
0	18	3	385	0	55	55	94	70	1615	68	4	74	14	30	0	0.19	0.71	0.23	84.21	52	31	8	11	2.38	2.38	1.63	1	17.23	60
0	41	2	410	0	82	82	94	84	1565	55	4	68	14	37	0	0.21	0	-0.11	-23.81	51	42	21	10	3.84	3.84	2.34	1	10.68	77
0	14	2	450	0	77	77	95	96	66	65	2.9	43	15	31	0	0.35	0.27	0.16	37.14	37	24	10	6	4.47	4.47	3.52	1	6.94	69
0	43	3	347	0	81	81	98	96	1091	71	4.4	92	12	28	1	0.13	-0.17	-0.11	-30.77	51	39	12	10	2.86	2.86	1.83	1	14.34	65
1	28	2	420	0	118	118	96	68	674	63	4.3	90	14	33	0	0.16	-0.14	-0.06	-37.5	60	39	6	7	5.68	5.68	3.89	1	9.33	58
		1	515							58	2.3	24	21	38	0			0.88
		1	503							68	1.7	19	22	38	0			1.16
		1	525							64	2.5	28	19	35	0			0.68
		1	499							60	2.5	27	19	33	0			0.7
		1	496							65	1.4	12	20	37	0			1.67
		1	543							70	2	25	19	33	0			0.76
		1	475							59	1	12	19	33	0			1.58
		1	518							57	1	10	20	36	0			2
		1	499							62	1.7	18	20	32	0			1.11
		1	525							65	2.2	19	21	37	0			1.11
		1	520							60	2.2	24	17	35	0			0.71
		1	535							63	2.3	28	15	38	0			0.54
		1	525							66	1.6	18	16	34	0			0.89
		1	517							73	1.5	15	20	35	0			1.33
		1	485							63	2.2	22	18	36	0			0.82
		1	515							65	2.3	25	16	43	0			0.64
		1	503							41	1.2	15	19	36	0			1.27
		1	510							59	2.4	26	16	45	0			0.62
		2	487							60	2.42	23	17	34	0			0.74
		2	478							65	2	21	15	45	0			0.71
		1	482							53	2.8	35	21	35	0			0.6
		2	483							65	1.1	13	17	33	0			1.31
		1	506							61	1.9	20	22	34	0			1.1
		2	500							50	2.7	29	21	33	0			0.72
		1	505							62	2.4	27	20	36	0			0.74
		1	537							65	2.1	20	21	45	0			1.05
		2	454							65	1.5	14	18	33	0			1.29
		2	470							69	1.7	19	20	34	0			1.05
		1	522							63	2	18	15	36	0			0.83
		2	485							54	2.5	25	16	33	0			0.64
		1	521							65	2	19	19	36	0			1
		1	507							65	2.1	21	27	49	0			1.29
		2	508							58	2.1	22	14	42	0			0.64
		1	480							63	2.7	29	18	43	0			0.62
		1	512							66	2	25	17	36	0			0.68
		1	533							65	2	21	23	39	0			1.1
		3	345							58	4.3	90	12	30	0			0.13
		3	395							58	2.1	25	15	34	0			0.6
		2	479							55	4.5	95	17	24	1			0.18
		2	455							65	4.9	106	16	34	0			0.15
		2	488							68	3.6	55	21	38	0			0.38
		3	404							65	4.9	100	17	36	1			0.17
		2	475							62	3.6	62	20	38	0			0.32
		2	480							65	5.1	118	15	28	0			0.13
		2	468							61	4	80	14	30	0			0.18
		2	450							55	4.7	100	17	32	0			0.17
		4	150							60	3.9	71	8	26	0			0.11
		2	435							65	4.1	78	15	37	0			0.19
		2	470							69	4.8	100	16	39	0			0.16
		2	483							46	4.7	97	23	26	0			0.24
		2	435							55	2.7	38	17	32	0			0.45
		2	517							60	2.1	25	20	42	0			0.8
		2	495							60	4.7	93	22	42	0			0.24
		3	355							66	5.8	150	15	33	0			0.1
		2	480							63	3.4	56	16	45	0			0.29
		2	485							58	4.8	107	22	50	0			0.21
		4	178							60	3.9	64	20	21	0			0.31
		2	447							59	4.2	71	17	35	0			0.24
		2	453							68	5.4	126	19	39	0			0.15
		2	487							60	3.2	49	15	35	0			0.31
		2	513							60	3	49	22	38	0			0.45
		2	460							55	5.5	130	15	35	0			0.12
		2	467							64	5.3	110	15	26	0			0.14
		4	215							58	4.9	105	10	25	0			0.1
		3	332							55	4.1	75	12	28	0			0.16
		2	425							58	3.1	53	16	39	0			0.3
		2	480							60	3.4	54	18	38	0			0.33
		2	410							62	4.8	101	13	35	0			0.13
		3	393							65	3.4	54	11	31	0			0.2
		2	455							70	4.5	86	14	40	0			0.16
		2	503							55	4.1	78	21	38	0			0.27
		3	395							65	4.6	84	15	34	0			0.18
		2	495							61	3.4	55	18	36	0			0.33
		2	468							58	5.4	122	21	38	0			0.17
		3	395							60	5.2	103	13	31	0			0.13
		4	287							63	4.7	98	11	27	0			0.11
		2	500							62	3.8	68	19	38	0			0.28
		2	475							59	4.3	120	19	34	0			0.16
		2	461							60	3.2	49	16	36	0			0.33
		3	383							60	5.6	130	15	31	0			0.12
		4	245							61	5.5	125	11	28	0			0.09
		2	515							59	3.1	46	18	37	0			0.39
		3	392							71	4	67	13	30	0			0.19
		3	308							55	3.7	70	15	27	0			0.21
		4	113							65	3.6	61	6	21	0			0.1
		2	457							65	3.4	57	17	36	0			0.3
		2	414							55	4.7	86	21	24	0			0.24
		3	390							57	3.7	63	18	37	0			0.29
		2	473							52	5.5	132	14	34	0			0.11
		2	477							65	4.5	88	18	35	0			0.2
		2	433							58	3.7	63	14	32	0			0.22
		2	440							61	3.5	60	19	38	0			0.32
		3	357							58	2.5	58	12	36	0			0.21
		3	384							65	4.1	71	18	44	0			0.25
		3	333							59	3.8	39	14	31	0			0.36
		3	386							60	3.7	70	17	36	0			0.24
		2	505							61	3.4	56	18	37	0			0.32
		2	482							55	4.4	84	19	37	0			0.23
		2	462							60	4.3	86	21	40	0			0.24
		2	510							65	3.4	55	21	38	0			0.38
		3	380							67	3.6	61	17	35	0			0.28
		2	485							60	3.9	65	21	39	1			0.32
		2	463							66	4.6	90	19	34	0			0.21
		2	485							59	4.6	96	12	32	0			0.13
		2	425							58	3.4	50	14	35	0			0.28
		2	450							65	4.4	73	21	40	0			0.29
		3	370							69	4.3	80	14	31	0			0.18
		4	216							70	4.5	93	9	24	0			0.1
		2	390							50	4	75	17	34	0			0.23
		2	412							60	4.2	90	16	33	0			0.18
		2	460							70	4.5	93	15	33	0			0.16
		4	85							55	5.5	130	8	24	0			0.06
		2	467							58	3.8	70	18	35	0			0.26
		2	483							55	3.1	47	17	34	0			0.36
		4	163							66	4.2	79	8	23	0			0.1
		2	533							55	3	48	21	41	0			0.44
		3	358							67	3.9	78	13	33	0			0.17
		3	375							60	5.1	115	12	33	0			0.1
		3	389							67	4.2	85	12	29	0			0.14
		3	391							68	3.9	72	13	30	0			0.18
		2	477							60	4.7	95	17	36	1			0.18
		2	532							70	4.5	93	19	41	0			0.2
		3	442							60	4	75	13	29	0			0.17
		3	385							62	3.9	80	10	25	0			0.13
		2	505							62	5.2	110	18	36	0			0.16
		4	156							59	4.6	96	9	21	0			0.09
		2	431							60	4.5	73	17	38	0			0.23
		2	485							55	4.3	79	16	37	0			0.2
		2	470							58	4.4	86	15	36	0			0.17
		2	463							61	5	110	17	34	0			0.15
		2	483							65	4.5	93	17	37	0			0.18
		3	384							62	5.7	101	11	28	0			0.11
		2	458							65	3.9	61	14	34	0			0.23
		3	363							55	4.1	83	10	23	0			0.12
		2	478							66	4.35	85	17	32	0			0.2
		2	471							60	3.2	49	14	34	0			0.29
		3	387							65	3.4	51	10	22	0			0.2
		3	380							65	3.4	50	12	29	0			0.24
		3	423							63	4.3	81	15	33	0			0.19
		2	449							58	4.4	86	14	34	0			0.16
		3	397							65	5	120	15	26	0			0.13
		2	515							67	4.9	17	17	30	0			1
		2	435							52	5.2	120	17	35	0			0.14
		2	467							61	5.3	125	16	28	0			0.13
		2	445							60	3.2	55	17	34	0			0.31
		3	390							48	3.1	46	13	26	0			0.28
		2	455							56	4.7	91	19	42.4	0			0.21
		2	427							63	4.3	83	14	33	0			0.17
		2	485							76	3.7	55	17	36	0			0.31
		2	493							71	3.9	85	17	32	0			0.2
		3	380							52	4.6	99	10	25	0			0.1
		3	395							62	4.5	85	11	31	0			0.13
		2	503							60	4.2	90	17	36	0			0.19
		2	522							65	2.9	43	19	37	0			0.44
		2	514							61	4.1	69	20	41	0			0.29
		2	485							58	3	42	21	39	0			0.5
		2	493							60	4.5	91	20	38	0			0.22
		2	505							72	4.6	92	20	32	0			0.22
		2	473							1	4.2	75	20	39	0			0.27
		2	471							65	3.8	67	17	34	0			0.25
		2	495							68	3.8	66	20	38	0			0.3
		2	468							65	4.4	85	21	36	0			0.25
		2	453							58	5.3	120	16	40	0			0.13
		2	478							70	3	49	17	35	1			0.35
		3	339							66	6.1	166	14	27	1			0.08
		2	472							69	2.4	58	19	36	0			0.33
		2	416							55	3.1	47	10	30	0			0.21
		1	505							62	4.86	104	24	35	1			0.23
		4	213							62	5.5	135	9	13	0			0.07
		4	95							52	5	120	8	16	0			0.07
		4	50							62	3.6	55	10	28	0			0.18
		2	495							55	4.2	80	15	36	1			0.19
		4	201							53	4.8	100	9	25	1			0.09
		1	521							50	4.3	85	19	41	0			0.22
		2	476							60	4.2	81	15	38	0			0.19
		2	453							53	4.38	89	17	38	0			0.19
		4	65							40	4.5	100	8	22	1			0.08
		2	479							60	3.2	49	15.2	36	0			0.31
		1	518							62	3	47	19	42	0			0.4
		2	450							70	5.3	122	20	37	0			0.16
		4	38							58	3.9	72	9	20	1			0.13
		4	95							55	4.2	80	9	25	1			0.11
		3	265							50	5.08	113	10	27	0			0.09
		3	232							47	5.03	110	10	25	1			0.09
		4	105							58	5.6	140	10	26.5	1			0.07
		4	185							58	5.8	152	9	28	1			0.06
		4	85							65	4.5	90	8	23	1			0.09
		3	175							69	5.07	117	10	18	1			0.09
		4	110							63	4.6	101	13	32	0			0.13
		3	345							53	6	155	11	27	1			0.07
		4	107							70	5	118	10	20	1			0.08
		4	165							65	4.7	97	9	25	0			0.09
		4	102							59	3.8	70	11	24	1			0.16
		4	245							53	5.3	126	9	24	0			0.07
		3	325							54	4.5	90	10	28	0			0.11
		4	105							60	3.3	57	9	25	0			0.16
		4	85							58	4.9	110	7	15	1			0.06
		4	165							65	5.2	115	9	25	0			0.08
		3	296							50	4.5	95	8	22	1			0.08
		4	245							75	4.5	93	10	26	1			0.11
		4	183							62	4.6	100	9	19	1			0.09
		4	251							70	4.3	79	9	25	0			0.11
		4	265							66	5.1	110	8	26	1			0.07
		4	213							76	4.5	90	8	25	0			0.09
		3	305							63	4.2	80	11	29	1			0.14
		4	112							58	4.1	78	9.4	23	1			0.12
		3	285							65	4.5	96	9	24	1			0.09
		4	235							52	4.5	91	9	26	1			0.1
		4	105							58	6	155	8	24	1			0.05
		4	85							55	4.87	100	10	25	0			0.1
		4	90							67	4.55	93	7	14.6	1			0.08
		4	123							68	4.41	85	8	24	1			0.09
		4	115							62	4.4	90	7	22	1			0.08
		4	285							67	4.6	100	8	27	0			0.08
		4	90							68	5	110	9.5	29	0			0.09
		3	275							62	4.4	90	11	27	1			0.12
		3	384							53	4.87	95	14	32	0			0.15
		4	95							55	4.5	90	7	27	1			0.08
		4	131							60	5.12	120	8	20	1			0.07
		4	170							60	4.87	102	9	25	1			0.09
		4	125							50	4	79	8	25	1			0.1
		4	245							55	5.1	115	9	27	1			0.08
		4	215							55	6.1	150	9	20	1			0.06
		3	285							55	5.14	117	10	29	1			0.09
		4	213							76	5.03	125	9	25	1			0.07
		4	168							59	5.5	130	9	24	1			0.07
		4	136							62	4.93	103	9	23	1			0.09
		3	243							64	4.85	90	10	25	1			0.11
		4	85							60	5.5	130	8	20	1			0.06
		4	190							53	4.8	99	10	25	1			0.1
		4	205							65	4.2	82	11	20	1			0.13
		2	432							60	3.8	61	15	27	0			0.25
		2	405							64	4.2	84	12	31	0			0.14
		2	483							52	3.2	50	17	36	0			0.34
		3	355							70	5.5	138	16	22	1			0.12
		2	465							60	4.1	80	17	35	0			0.21
		4	215							60	3.9	71	9	24	1			0.13
		2	490							72	4.5	97	13	30	0			0.13
		4	163							72	5.4	130	11	20	0			0.08
		3	385							54	4.82	95	9	21	1			0.09
		2	453							55	3.5	58	14	32	0			0.24
		1	489							62	3.2	48	15	35	0			0.31
		2	398							54	4.5	86	14	30	0			0.16
		1	589							62	3.7	63	17	46	0			0.27
		2	487							65	2.7	33	17	38	0			0.52
		1	521							73	3.5	58	17	36	0			0.29
		2	516							62	3.5	60	22	38	0			0.37
		2	380							54	3.2	50	14	33	1			0.28
		2	407							60	3.5	59	15	35	0			0.25
		2	483							62	2.5	34	14	37	0			0.41
		2	389							72	4.94	102	14	34	1			0.14
		2	405							63	4.8	97	16	37	0			0.16
		2	441							63	3.35	50	18	38	0			0.36
		2	438							68	4.5	95	14	30	0			0.15
		3	381							50	4	79	14	31	1			0.18
		2	435							58	5	107	13	32	0			0.12
		3	315							67	5.5	137	9	23	1			0.07
		2	435							64	4.6	94	14	33	0			0.15
		2	470							69	4.1	79	15	30	0			0.19
		2	475							59	4.9	97	19	36	0			0.2
		1	525							69	4.2	75	20	39	1			0.27
		1	530							57	3.3	51	18	43	0			0.35
		2	505							80	3.4	55	15	36	0			0.27
		2	470							62	4.3	82	16	36	0			0.2
		2	427							58	4	74	10	33	0			0.14
		2	421							68	5.1	112	16	36	0			0.14
		2	475							65	4.7	91	18	35	1			0.2
		2	455							62	3.8	62	15	36	0			0.24
		2	410							62	4.5	90	13	25	0			0.14
		2	483							62	4.43	85	20	35	0			0.24
		2	470							62	3.3	47	20	38	0			0.43
		2	415							62	4.3	80	10	24	1			0.13
		2	470							60	4.5	90	13	32	0			0.14
		2	475							65	3.9	65	14	30	0			0.22
		2	435							68	3.8	65	13	33	0			0.2
		4	265							55	5.12	114	10	28	1			0.09
		3	358							60	5.21	120	9	18	1			0.08
		1	530							65	3.7	65	17	40	0			0.26
		2	465							60	3.8	64	18	35	0			0.28
		3	390							53	4.8	105	13.7	28	0			0.13
		4	218							62	5	105	13	30	1			0.12
		2	487							68	5.1	112	14	36	0			0.13
		2	425							62	4.6	94	15	29	0			0.16
		2	460							68	2.3	31	15	30	0			0.48
		3	288							56	4.58	94	12	27	1			0.13
		2	456							60	3	44	15	39	0			0.34
		3	335							65	5	110	10	26	0			0.09
		2	411							55	3	42	14	30	1			0.33
		2	433							60	3.5	60	17	38	0			0.28
		2	463							63	3.7	64	18	34	0			0.28
		3	384							65	5	110	12	30	1			0.11
		2	425							60	5.4	125	11	27	1			0.09
		2	457							60	3.5	59	11	30	0			0.19
		2	462							63	3.6	60	18	34	0			0.3
		2	465							64	4.68	93	14	32	0			0.15
		2	457							63	4.2	85	14	35	1			0.16
		2	425							60	4.1	72	18	35	0			0.25
		2	457							65	5.1	118	13	35	0			0.11
		2	437							65	4.1	69	24	37	0			0.35
		2	475							59	4.5	88	14	33	1			0.16
		2	480							60	3	40	19	36	0			0.48
		3	312							65	5.11	113	10	25	1			0.09
		2	401							65	5.1	115	12	31	1			0.1
